# Supplementary material for: TCF12 Deficiency Impairs the Proliferation of Glioblastoma Tumor Cells and Improves Survival
Source: Cancers (Basel). 2023 Mar 29;15(7):2033. doi: 10.3390/cancers15072033 (PMC10093168; doi:10.3390/cancers15072033)
Supplement: Supplementary file 1 [file cancers-15-02033-s001.zip]

Archive with 1 entries (1 files):
- cancers-2290838-supplementary.pdf
